# Supplementary material for: Natural Cross-Kingdom Spread of Apple Scar Skin Viroid from Apple Trees to Fungi
Source: Cells. 2022 Nov 20;11(22):3686. doi: 10.3390/cells11223686 (PMC9688150; doi:10.3390/cells11223686)
Supplement: Supplementary file 1 [file cells-11-03686-s001.zip]

Archive with 1 entries (1 files):
- cells-2013520-supplementary.pdf
